# Supplementary material for: Comparison of Hemodynamic Parameters Based on the Administration of Remimazolam or Sevoflurane in Patients under General Anesthesia in the Beach Chair Position: A Single-Blinded Randomized Controlled Trial
Source: J Clin Med. 2024 Apr 18;13(8):2364. doi: 10.3390/jcm13082364 (PMC11051199; doi:10.3390/jcm13082364)
Supplement: Supplementary file 1 [file jcm-13-02364-s001.zip]

Archive with 1 entries (1 files):
- jcm-2955889-supplementary.pdf
